# Supplementary material for: Unexpected carbon utilization activity of sulfate-reducing microorganisms in temperate and permanently cold marine sediments
Source: ISME J. 2024 Jan 10;18(1):wrad014. doi: 10.1093/ismejo/wrad014 (PMC10811731; doi:10.1093/ismejo/wrad014)
Supplement: Stables_wrad014 [file stables_wrad014.xlsx]

## Sheet: Table S1_MAG
Table S1 Information of MAGs used in this study
Name	Completeness	Contamination	GTDB taxonomy	Origin
Pyr_d60_bin5	100	1.27	d__Bacteria;p__Campylobacterota;c__Campylobacteria;o__Campylobacterales;f__Arcobacteraceae;g__Halarcobacter;s__	Enrichment incubations using Helgoland mud sediment amended with pyruvate, lepidocrocite and hematite
Hel238_bin70strict	98.39	4.2	d__Bacteria;p__Desulfobacterota;c__BSN033;o__BSN033;f__;g__;s__	Raw Helgoland mud sediment at depth 222-238 cm
SG_15_bin16	91.07	2.77	d__Bacteria;p__Desulfobacterota;c__Desulfobacteria;o__C00003060;f__C00003060;g__;s__	Raw Cumberland Bay sediment at depth 15 cm
Co_bin7	85.04	1.73	d__Bacteria;p__Desulfobacterota;c__Desulfobacteria;o__C00003060;f__C00003060;g__C00003060;s__	Enrichment incubations using Helgoland mud sediment amended with protein, pection and vanillin
Hel50_75_bin81	70.65	5.3	d__Bacteria;p__Desulfobacterota;c__Desulfobacteria;o__Desulfatiglandales;f__;g__;s__	Raw Helgoland mud sediment at depth 50-75 cm
Hel238_bin48	74.41	2.7	d__Bacteria;p__Desulfobacterota;c__Desulfobacteria;o__Desulfatiglandales;f__;g__;s__	Raw Helgoland mud sediment at depth 222-238 cm
SG_15_bin78	83.56	2.88	d__Bacteria;p__Desulfobacterota;c__Desulfobacteria;o__Desulfatiglandales;f__HGW-15;g__;s__	Raw Cumberland Bay sediment at depth 15 cm
SG_15_bin6	85.12	6.29	d__Bacteria;p__Desulfobacterota;c__Desulfobacteria;o__Desulfatiglandales;f__HGW-15;g__;s__	Raw Cumberland Bay sediment at depth 15 cm
Sva_acohol_bin34	82.72	6.6	d__Bacteria;p__Desulfobacterota;c__Desulfobacteria;o__Desulfobacterales;f__;g__;s__	Enrichment incubations using svalbard sediment amended with ethanol and propanol
SG_15_bin76	90.51	1.66	d__Bacteria;p__Desulfobacterota;c__Desulfobacteria;o__Desulfobacterales;f__;g__;s__	Raw Cumberland Bay sediment at depth 15 cm
SG_975_bin35strict	92.38	3.94	d__Bacteria;p__Desulfobacterota;c__Desulfobacteria;o__Desulfobacterales;f__BuS5;g__;s__	Raw Cumberland Bay sediment at depth 975 cm
SG_225_bin51	85.34	7.49	d__Bacteria;p__Desulfobacterota;c__Desulfobacteria;o__Desulfobacterales;f__BuS5;g__;s__	Raw Cumberland Bay sediment at depth 225 cm
SF_100_bin76	97.83	2.1	d__Bacteria;p__Desulfobacterota;c__Desulfobacteria;o__Desulfobacterales;f__BuS5;g__;s__	Enrichment incubations using Helgoland mud sediment amended with sulfur and lepidocrocite
Glu_egg_str_bin67	73.82	1.02	d__Bacteria;p__Desulfobacterota;c__Desulfobacteria;o__Desulfobacterales;f__Desulfobacteraceae;g__Desulfobacter;s__	Enrichment incubations using Helgoland mud sediment amended with glucose, protein, streptomycin
Pec_A4_megahit_bin17	99.24	2.98	d__Bacteria;p__Desulfobacterota;c__Desulfobacteria;o__Desulfobacterales;f__Desulfobacteraceae;g__Desulfobacterium_B;s__	Enrichment incubations using Helgoland mud sediment amended with pectin
LigF6_bin14	99.99	2.46	d__Bacteria;p__Desulfobacterota;c__Desulfobacteria;o__Desulfobacterales;f__Desulfobacteraceae;g__Desulfobacula;s__	Enrichment incubations using Helgoland mud sediment amended with lignin and lepidocrocite
Pyr_d60_bin26	96.92	3.78	d__Bacteria;p__Desulfobacterota;c__Desulfobacteria;o__Desulfobacterales;f__Desulfobacteraceae;g__Desulfoluna;s__	Enrichment incubations using Helgoland mud sediment amended with pyruvate, lepidocrocite and hematite
SF_100_bin68	97.04	4.88	d__Bacteria;p__Desulfobacterota;c__Desulfobacteria;o__Desulfobacterales;f__Desulfococcaceae_A;g__;s__	Enrichment incubations using Helgoland mud sediment amended with sulfur and lepidocrocite
Hel50_75_bin69	86.88	3.71	d__Bacteria;p__Desulfobacterota;c__Desulfobacteria;o__Desulfobacterales;f__Desulfosarcinaceae;g__Desulfosarcina;s__	Raw Helgoland mud sediment at depth 50-75 cm
BL5bin14	90.75	4.95	d__Bacteria;p__Desulfobacterota;c__Desulfobacteria;o__Desulfobacterales;f__Desulfosarcinaceae_B;g__;s__	Enrichment incubations using Helgoland mud sediment amended with benzoate and lepidocrocite
Hel0_bin43	88.12	8.95	d__Bacteria;p__Desulfobacterota;c__Desulfobacteria;o__Desulfobacterales;f__UBA2156;g__;s__	Raw Helgoland mud sediment at depth 16-41 cm
SG_15_bin8	74.52	6.11	d__Bacteria;p__Desulfobacterota;c__Desulfobulbia;o__Desulfobulbales;f__BM004;g__BM004;s__	Raw Cumberland Bay sediment at depth 15 cm
Sva_acohol_bin16	100	1.47	d__Bacteria;p__Desulfobacterota;c__Desulfobulbia;o__Desulfobulbales;f__Desulfocapsaceae;g__Desulfocapsa;s__	Enrichment incubations using svalbard sediment amended with ethanol and propanol
SG_15_bin11	85.87	5.87	d__Bacteria;p__Desulfobacterota;c__Desulfobulbia;o__Desulfobulbales;f__Desulfocapsaceae;g__Desulfofustis;s__	Raw Cumberland Bay sediment at depth 15 cm
SF_100_bin22	84.95	2.44	d__Bacteria;p__Desulfobacterota;c__Desulfobulbia;o__Desulfobulbales;f__Desulfurivibrionaceae;g__;s__	Enrichment incubations using Helgoland mud sediment amended with sulfur and lepidocrocite
SF_100_bin10	98.47	4.4	d__Bacteria;p__Desulfobacterota;c__Desulfobulbia;o__Desulfobulbales;f__Desulfurivibrionaceae;g__UBA5123;s__	Enrichment incubations using Helgoland mud sediment amended with sulfur and lepidocrocite
SG_15_bin56	85.96	6.63	d__Bacteria;p__Desulfobacterota;c__Syntrophobacteria;o__BM002;f__BM002;g__BM002;s__	Raw Cumberland Bay sediment at depth 15 cm
SG_225_bin50	91.41	1.95	d__Bacteria;p__Desulfobacterota;c__Syntrophobacteria;o__BM002;f__BM002;g__BM002;s__BM002 sp002899795	Raw Cumberland Bay sediment at depth 225 cm
SG_15_bin2	85.3	2.84	d__Bacteria;p__Desulfobacterota;c__Syntrophorhabdia;o__;f__;g__;s__	Raw Cumberland Bay sediment at depth 15 cm
Glu_egg_str_bin110	99.99	0.11	d__Bacteria;p__Desulfobacterota_A;c__Desulfovibrionia;o__Desulfovibrionales;f__Desulfovibrionaceae;g__Desulfovibrio_H;s__	Enrichment incubations using Helgoland mud sediment amended with glucose, protein, streptomycin
Pyr_d60_bin42	99.98	1.6	d__Bacteria;p__Desulfuromonadota;c__Desulfuromonadia;o__Desulfuromonadales;f__BM103;g__;s__	Enrichment incubations using Helgoland mud sediment amended with pyruvate, lepidocrocite and hematite
Pyr_d60_bin35	100	1.46	d__Bacteria;p__Desulfuromonadota;c__Desulfuromonadia;o__Desulfuromonadales;f__BM103;g__;s__	Enrichment incubations using Helgoland mud sediment amended with pyruvate, lepidocrocite and hematite
Pyr_d60_bin28	94.2	4.6	d__Bacteria;p__Desulfuromonadota;c__Desulfuromonadia;o__Desulfuromonadales;f__Desulfuromonadaceae_A;g__Desulfuromonas_D;s__	Enrichment incubations using Helgoland mud sediment amended with pyruvate, lepidocrocite and hematite
Sva_acohol_bin39	99.97	2.26	d__Bacteria;p__Desulfuromonadota;c__Desulfuromonadia;o__Desulfuromonadales;f__Pelobacteraceae_A;g__SFB93;s__	Enrichment incubations using svalbard sediment amended with ethanol and propanol
SG_15_bin51	91.19	2.55	d__Bacteria;p__Proteobacteria;c__Gammaproteobacteria;o__Chromatiales;f__Sedimenticolaceae;g__;s__	Raw Cumberland Bay sediment at depth 15 cm
SG_15_bin39	86.86	3.71	d__Bacteria;p__Proteobacteria;c__Gammaproteobacteria;o__Chromatiales;f__Sedimenticolaceae;g__;s__	Raw Cumberland Bay sediment at depth 15 cm

## Sheet: Table S2_Annotation
Table S2 The annotated pathways based on KEGG, eggNOG-mapper, InterProScan and NCBI-nr databases. 1: the presence of gene; 0: the absence of gene in MAGs
		WL pathway					alcohol_metabolism		acetate --> actyl-CoA							Propoinate --> succinyl-CoA							Butyrate --> acetyl-CoA								TCA								sulfur metabolism							Glycolysis
Taxonomy	MAGs	formate dehydrogenase	Formate--tetrahydrofolate ligase	bifunctional 5,10-methylene-tetrahydrofolate dehydrogenase/5,10-methylene-tetrahydrofolate cyclohydrolase	5,10-methylenetetrahydrofolate reductase	Acetyl-CoA decarbonylase/synthase	alcohol dehydrogenase	aldehyde dehydrogenase	acetyl-CoA synthetase	acetate--CoA ligase	acetyl-CoA hydrolase	phosphate acetyltransferase	acylphosphatase	acetate kinase	lactate utilization protein/lactate dehydrogenase/hydroxyacid dehydrogenase	acetate--CoA ligase	acetyl-CoA/propionyl-CoA synthetase	acetate/propionate kinase	phosphate acetyltransferase	acetyl-CoA/propionyl-CoA carboxylase	methylmalonyl-CoA epimerase	methylmalonyl-CoA mutase	butyryl-CoA:acetate CoA-transferase	butyrate kinase	phosphate acetyltransferase	fatty acid--CoA ligase/acyl-CoA ligase/acyl-CoA synthetase	acyl-CoA dehydrogenase	enoyl-CoA hydratase	3-hydroxybutyryl-CoA dehydrogenase/3-hydroxyacyl-CoA dehydrogenase	acetyl-CoA C-acetyltransferase/acetyl-CoA acetyltransferase	Citrate synthase	Aconitate hydratase	isocitrate dehydrogenase	2-oxoglutarate oxidoreductase	succinate--CoA ligase	Fumarate reductase	fumarate hydratase	Malate dehydrogenase	sulfate adenylyltransferase	adenylyl-sulfate reductase	dissimilatory sulfite reductase	reverse dissimilatory sulfite reductase	polysulfide reductase	Dissimilatory nitrate reductase	nitrite reductase	28_Glucokinase	Glucose-6-phosphate isomerase	6-phosphofructokinase	fructose-bisphosphate aldolase
Chromatiales_Sedimenticolaceae	SG15_bin39_Sedimenticolaceae	1	1	1	1	0	1	1	0	1	0	0	0	1	0	1	1	1	0	1	0	0	0	0	0	0	1	0	0	1	1	1	1	1	1	1	1	1	1	1	0	1	0	1	1	1	1	1	1
Chromatiales_Sedimenticolaceae	SG15_bin51_Sedimenticolaceae	1	1	1	1	0	1	1	1	1	1	0	1	1	1	1	1	1	0	1	1	1	0	0	1	0	1	1	1	0	1	1	0	1	1	1	1	1	0	1	0	1	1	1	1	1	1	1	1
Campylobacterales_Arcobacteraceae_Halarcobacter	Pyr_d60_bin5_Halarcobacter	1	1	1	1	1	0	1	0	0	0	1	0	1	1	0	0	1	1	1	0	0	0	0	1	0	0	0	0	0	1	1	1	1	1	1	1	1	1	0	0	0	1	1	1	1	0	1	1
Desulfuromonadales_sva1033	Pyr_d60_bin35_BM103_sva1033	1	1	1	1	0	0	1	0	0	1	1	1	1	1	0	0	1	1	1	1	1	0	0	1	1	1	1	0	0	1	1	1	1	1	1	1	1	0	0	0	0	1	0	1	1	1	1	1
Desulfuromonadales_sva1033	Pyr_d60_bin42_BM103_sva1033	1	0	1	1	0	0	1	1	0	1	1	1	0	0	0	1	1	1	1	1	1	0	0	1	1	1	1	1	0	1	1	1	1	1	1	1	1	1	0	0	0	1	0	1	1	1	1	1
Desulfuromonadales_Desulfuromonadaceae_Desulfuromonas	Pyr_d60_bin28_Desulfuromonas	1	1	0	1	0	1	1	0	1	1	1	0	0	1	1	0	1	1	1	0	1	0	0	1	1	1	1	1	0	1	1	0	1	1	1	1	0	1	0	0	0	1	0	1	1	1	1	1
Desulfuromonadales_Pelobacteraceae_Pelobacteraceae	Sva_acohol_bin39_Pelobacteraceae	1	0	1	0	0	1	1	0	0	1	1	1	0	0	0	0	1	1	1	0	0	0	0	1	0	0	0	1	0	1	1	1	1	1	1	0	1	1	0	0	0	0	0	1	1	1	1	1
BSN033	Hel238_bin70_BSN033	1	1	1	1	1	1	1	1	1	0	0	1	0	1	1	1	0	0	1	1	1	0	0	0	0	1	1	1	1	0	0	1	1	1	1	1	1	1	0	1	0	1	0	0	0	0	1	1
Syntrophorhabdia	SG_15_bin2_Syntrophorhabdia	1	1	1	0	1	1	1	1	1	0	1	1	1	1	1	0	1	1	1	1	1	0	1	1	1	1	1	1	1	0	1	1	1	1	1	0	1	1	1	1	0	0	0	0	0	1	1	1
Syntrophobacteria_BM002	SG_15_bin56_Syntrophobacteria_BM002	1	1	1	1	1	1	1	0	0	1	1	1	1	1	0	0	1	1	1	1	1	0	0	1	1	1	1	1	0	0	0	1	1	1	1	1	0	1	1	1	0	0	1	0	1	1	1	1
Syntrophobacteria_BM002	SG_225_bin50_Syntrophobacteria_BM002	1	1	1	1	1	1	1	0	0	1	1	1	1	1	0	0	1	1	1	1	1	0	0	0	1	1	1	1	0	1	1	1	1	1	1	1	1	1	1	1	0	1	1	0	1	1	1	1
Desulfovibrionales_Desulfovibrionaceae_Desulfovibrio	Glu_egg_str_bin110_Desulfovibrio	1	1	1	0	0	1	1	0	1	0	1	1	1	1	1	0	1	1	1	0	0	0	1	1	1	0	0	0	0	1	1	1	1	1	1	1	1	1	1	1	0	0	1	1	1	0	0	1
Desulfobulbales_Desulfocapsaceae_Desulfocapsa	Sva_acohol_bin16_Desulfocapsa	1	1	1	1	1	1	1	0	1	0	1	1	1	1	1	1	1	1	1	1	1	0	0	1	1	1	0	0	0	1	1	1	1	1	1	1	1	1	1	1	0	1	1	1	1	1	1	1
Desulfobulbales_Desulfocapsaceae_Desulfofustis	SG_15_bin11_Desulfofustis	1	1	1	1	1	1	1	1	1	0	1	0	0	1	1	1	0	1	1	1	1	0	0	1	1	1	1	1	1	1	1	1	1	1	1	1	1	1	1	1	0	1	1	0	1	1	1	1
Desulfobulbales_BM004	SG_15_bin8_Desulfobulbales_BM004	1	1	1	1	1	1	0	1	0	0	0	0	0	0	0	1	0	0	1	1	1	0	0	0	0	1	1	0	0	1	1	1	1	1	1	1	0	1	1	1	0	1	1	1	1	1	0	1
Desulfobulbales_Desulfurivibrionaceae_Desulfurivibrionaceae	SF_100_bin22_Desulfurivibrionaceae	1	1	1	1	0	1	0	0	1	0	0	1	0	0	1	1	0	0	1	1	1	0	0	0	0	0	0	0	0	1	1	1	0	1	0	0	0	1	1	1	0	1	0	1	0	1	1	1
Desulfobulbales_Desulfurivibrionaceae_UBA5123	SF_100_bin10_Desulfurivibrionaceae_UBA5123	1	1	1	0	1	1	0	0	1	0	0	1	0	1	1	0	0	0	1	0	0	0	0	0	1	1	0	0	0	1	1	1	0	0	0	1	1	1	1	1	0	1	1	1	1	1	1	1
Desulfatiglandales	Hel238_bin48_Desulfatiglandales	1	1	1	1	1	1	1	0	1	0	0	1	0	0	1	0	0	0	1	0	1	0	0	0	0	1	1	1	1	0	0	0	1	1	0	1	0	0	0	0	0	0	0	0	0	0	0	1
Desulfatiglandales	Hel50_75_bin81_Desulfatiglandales	1	0	1	0	0	1	1	0	1	1	0	1	0	1	1	1	0	0	1	0	1	0	0	0	1	1	1	1	1	1	1	1	1	1	1	1	1	0	0	1	0	0	0	0	0	0	1	0
Desulfatiglandales_HGW-15	SG_15_bin6_Desulfatiglandales_HGW-15	1	1	1	1	1	1	1	1	1	0	0	1	0	1	1	1	0	0	1	1	1	0	1	0	1	1	1	1	1	1	1	1	1	1	1	0	1	1	1	1	0	1	0	0	0	0	1	1
Desulfatiglandales_HGW-15	SG_15_bin78_Desulfatiglandales_HGW-15	1	1	1	1	1	1	1	1	1	0	0	1	0	1	1	1	0	0	1	1	1	0	1	0	1	1	1	1	1	1	1	1	1	1	1	1	1	0	0	1	0	1	0	0	0	0	1	1
C00003060	Co_bin7_C00003060	1	1	0	1	1	1	1	0	0	0	0	1	0	1	0	0	0	0	0	0	0	0	0	0	1	1	0	0	0	1	1	0	1	1	1	0	1	1	1	1	0	0	0	0	1	1	0	1
C00003060	SG_15_bin16_C00003060	1	1	1	1	1	1	1	0	1	0	1	1	1	0	1	1	1	1	1	1	1	0	0	0	0	1	1	1	0	1	1	1	1	1	1	0	1	1	1	1	0	1	0	0	1	1	1	1
Desulfobacterales_Desulfobacteraceae_Desulfobacula	LigF6_bin14_Desulfobacula	1	1	1	1	1	1	1	1	1	0	0	0	0	1	1	1	0	0	1	1	1	0	0	0	1	1	1	1	1	1	1	1	1	1	1	1	0	1	1	1	0	0	0	0	0	1	1	1
Desulfobacterales_Desulfobacteraceae_Desulfoluna	Pyr_d60_bin26_Desulfoluna	1	1	0	1	1	1	1	0	1	1	1	1	1	1	1	0	1	1	1	1	1	1	1	0	1	1	1	1	1	1	1	1	1	1	1	1	1	1	1	1	0	0	0	1	0	1	1	1
Desulfobacterales_Desulfobacteraceae_Desulfobacterium	Pec_A4_megahit_bin17_Desulfobacterium	1	1	1	1	1	1	1	0	1	1	1	1	1	1	1	1	1	1	1	1	1	0	0	0	1	1	1	1	1	1	1	1	1	1	1	1	1	1	1	1	0	0	0	0	0	1	1	1
Desulfobacterales_Desulfobacteraceae_Desulfobacter	Glu_egg_str_bin67_Desulfobacter	0	1	1	0	0	0	1	0	1	1	0	0	1	0	1	0	1	0	1	0	0	0	1	0	1	1	1	1	1	0	1	0	1	0	1	1	0	1	1	1	0	0	0	0	1	1	1	1
Desulfobacterales_Desulfococcaceae	SF_100_bin68_Desulfococcaceae	1	1	1	1	1	1	1	1	1	1	0	1	0	0	1	1	0	0	1	1	1	0	0	0	1	1	1	1	1	1	1	1	1	1	1	1	1	1	1	1	0	1	1	0	0	1	1	1
Desulfobacterales	SG_15_bin76_Desulfobacterales	1	1	1	1	0	1	1	0	0	0	0	1	0	0	0	0	0	0	1	1	1	0	0	0	1	1	1	1	1	1	0	1	1	1	1	1	1	1	1	1	0	1	1	0	0	1	1	1
Desulfobacterales_UBA2156	Hel0_bin43_Desulfobacterales_UBA2156	1	1	1	1	1	1	1	0	1	1	1	1	1	1	1	1	1	1	1	1	1	0	0	1	1	1	1	1	1	1	1	1	1	1	1	1	1	1	1	1	0	1	1	1	0	0	0	1
Desulfobacterales_Desulfosarcinaceae	BL5_bin14_Desulfosarcinaceae	1	1	0	1	1	1	1	1	1	1	1	1	1	1	1	1	1	1	1	1	1	0	0	0	1	1	1	1	1	1	1	1	1	1	1	1	1	1	1	1	0	0	1	1	0	1	1	1
Desulfobacterales_BuS5	SF_100_bin76_Desulfobacterales_BuS5	1	1	1	1	1	1	1	0	0	1	0	1	0	1	0	0	0	0	1	1	1	0	0	0	0	1	1	1	1	1	1	0	1	1	1	1	1	1	1	1	0	0	0	0	0	1	1	1
Desulfobacterales_BuS5	SG_225_bin51_Desulfobacterales_BuS5	1	1	0	0	1	1	1	0	0	1	0	0	0	1	0	0	0	0	1	1	1	0	0	0	0	1	1	1	1	1	1	1	1	1	1	1	1	1	1	1	0	0	0	0	0	1	1	1
Desulfobacterales_BuS5	SG_975_bin35_Desulfobacterales_BuS5	1	1	0	1	1	1	1	0	0	0	0	1	0	1	0	0	0	0	1	0	1	0	0	0	0	1	1	1	1	1	1	1	1	1	1	1	1	1	1	1	0	1	0	0	1	1	1	1
Desulfobacterales	Sva_acohol_bin34_Desulfobacterales	1	1	1	1	1	1	1	0	1	1	1	1	1	1	1	1	1	1	1	1	1	0	0	1	1	1	1	1	1	1	1	1	1	1	1	1	1	1	1	1	0	1	1	0	0	1	1	1
Desulfobacterales_Desulfosarcinaceae_Desulfosarcina	Hel50_75_bin69_Desulfosarcina	1	1	0	1	1	1	1	0	1	1	1	1	1	1	1	0	1	1	1	1	1	0	0	1	1	1	1	1	1	1	1	1	1	1	1	1	1	1	1	1	0	0	1	0	0	1	1	1
[truncated: 29 more columns]

## Sheet: Table S3_hydrogenase
Table S3 Distribution of the amount of homologs encoding hydrogenase in each MAGs.
		Subgroups of hydreogenase annotated by hydDB database
		Anaerobic respiration			sulfur respiration	Unresolved role.			evolution of H2	Bifurcates electrons from H2	Interconverts electrons between H2 and NAD	Formate-respiring	Carbon monoxide-respiring	Ferredoxin-coupled	Formate-coupled (putative)	Ferredoxin-coupled (putative)	Ferredoxin oxidation	Glutamate synthase-linked (putative)	Bifurcating	Formate dehydrogenase-linked	Colonic-type (putative)	Histidine kinase-linked (putative)	Chemotactic (putative)	Phosphatase-linked (putative)
Taxonomy	MAGs	1a	1b	1c	1e	1f	2c	2d	3b	3c	3d	4b	4c	4e	4f	4g	A1	A2	A3	A4	B	C1	C2	C3
Chromatiales_Sedimenticolaceae	SG15_bin39_Sedimenticolaceae	0	0	0	3	0	0	0	0	0	3	0	0	0	0	0	1	0	2	0	0	0	0	2
Chromatiales_Sedimenticolaceae	SG15_bin51_Sedimenticolaceae	0	0	0	1	0	0	0	0	0	1	0	0	0	0	0	1	0	2	0	0	0	0	0
Campylobacterales_Arcobacteraceae_Halarcobacter	Pyr_d60_bin.5_Halarcobacter	0	1	0	0	0	0	1	0	0	1	0	0	0	0	0	1	1	0	0	0	0	0	0
Desulfuromonadales_sva1033	Pyr_d60_bin.35_BM103_sva1033	0	0	0	0	1	0	0	1	0	0	0	0	0	1	2	2	0	4	0	1	0	0	0
Desulfuromonadales_sva1033	Pyr_d60_bin.42_BM103_sva1033	0	0	0	0	1	0	0	1	0	0	0	0	0	1	0	0	0	2	0	2	0	0	0
Desulfuromonadales_Desulfuromonadaceae_Desulfuromonas	Pyr_d60_bin.28_Desulfuromonas	0	0	0	0	0	0	0	1	0	0	1	0	0	2	0	1	0	2	0	2	0	0	0
Desulfuromonadales_Pelobacteraceae_Pelobacteraceae	Sva_acohol_bin.39_Pelobacteraceae	2	0	0	0	0	0	0	0	0	0	0	0	0	0	1	1	0	6	0	1	0	0	0
BSN033	Hel238_bin70_BSN033	0	0	0	0	0	0	0	0	0	0	0	0	0	0	1	2	0	2	1	1	0	1	0
Syntrophobacteria_BM002	SG_15_bin.56_Syntrophobacteria_BM002	0	4	0	0	0	0	0	0	0	0	0	0	0	0	0	0	0	1	0	1	0	1	0
Syntrophobacteria_BM002	SG_225_bin.50_Syntrophobacteria_BM002	0	2	0	0	0	0	0	0	0	0	0	0	0	0	0	2	0	2	0	0	0	0	0
Syntrophorhabdia	SG_15_bin.2_Syntrophorhabdia	0	0	0	0	0	0	0	0	0	0	0	1	0	0	0	2	0	3	0	2	0	0	0
Desulfovibrionales_Desulfovibrionaceae_Desulfovibrio	Glu_egg_str_bin.110_Desulfovibrio	1	1	0	0	0	0	0	0	0	0	0	0	1	0	1	1	0	1	0	1	0	0	0
Desulfobulbales_Desulfocapsaceae_Desulfocapsa	Sva_acohol_bin.16_Desulfocapsa	1	0	1	0	0	0	0	1	1	0	0	0	0	1	0	0	0	1	0	3	0	0	0
Desulfobulbales_Desulfocapsaceae_Desulfofustis	SG_15_bin.11_Desulfofustis	0	0	1	0	0	0	0	0	1	0	0	0	0	0	0	1	0	1	0	0	0	0	0
Desulfobulbales_BM004	SG_15_bin.8_Desulfobulbales_BM004	0	0	2	0	0	0	0	1	0	0	0	0	0	0	0	0	0	0	0	0	0	0	0
Desulfobulbales_Desulfurivibrionaceae_Desulfurivibrionaceae	SF_100_bin.22_Desulfurivibrionaceae	1	0	0	0	0	0	0	1	0	0	0	0	0	0	0	0	0	0	0	0	0	1	0
Desulfobulbales_Desulfurivibrionaceae_UBA5123	SF_100_bin.10_Desulfurivibrionaceae_UBA5123	0	0	0	0	0	0	0	1	0	0	0	0	0	1	0	1	0	0	0	2	0	0	0
Desulfatiglandales	Hel238_bin.48_Desulfatiglandales	0	0	0	0	0	0	0	0	1	0	0	0	0	0	0	0	0	3	0	0	0	0	0
Desulfatiglandales	Hel50_75_bin.81_Desulfatiglandales	0	0	0	0	0	0	0	0	0	0	0	0	0	0	0	1	0	0	0	0	0	0	0
Desulfatiglandales_HGW-15	SG_15_bin.6_Desulfatiglandales_HGW-15	0	0	0	0	0	0	0	0	0	0	0	0	0	0	0	2	0	3	1	3	0	0	0
Desulfatiglandales_HGW-15	SG_15_bin.78_Desulfatiglandales_HGW-15	0	0	0	0	0	0	0	0	0	0	0	0	0	0	0	2	0	3	1	3	0	0	0
C00003060	Co_bin7_C00003060	0	0	0	0	0	0	0	0	0	0	0	0	0	0	0	0	0	3	0	0	0	1	0
C00003060	SG_15_bin.16_C00003060	2	1	0	0	0	0	0	0	1	0	0	0	0	0	0	0	0	2	1	0	0	0	0
Desulfobacterales_Desulfobacteraceae_Desulfobacula	LigF6_bin14_Desulfobacula	2	0	0	0	0	1	0	0	0	0	0	0	0	1	0	1	0	3	1	2	0	0	2
Desulfobacterales_Desulfobacteraceae_Desulfoluna	Pyr_d60_bin.26_Desulfoluna	0	0	0	0	0	0	0	0	0	0	0	0	0	0	0	5	0	1	0	1	0	0	0
Desulfobacterales_Desulfobacter	Glu_egg_str_bin.67_Desulfobacter	3	0	0	0	0	0	0	0	1	0	0	0	0	1	0	1	0	0	0	0	0	0	0
Desulfobacterales_Desulfobacterium	Pec_A4_megahit_bin17_Desulfobacterium	1	1	0	0	0	0	0	0	0	0	0	0	0	1	0	4	0	1	1	3	1	0	3
Desulfobacterales_Desulfococcaceae	SF_100_bin.68_Desulfococcaceae	0	0	0	0	0	0	0	0	0	0	0	0	0	1	0	2	0	3	1	2	0	0	0
Desulfobacterales	SG_15_bin.76_Desulfobacterales	0	0	0	0	0	0	0	0	0	0	0	0	0	0	0	2	0	2	0	1	0	0	0
Desulfobacterales_UBA2156	Hel0_bin.43_Desulfobacterales_UBA2156	1	1	0	0	0	0	0	0	0	0	0	0	1	0	1	5	0	4	1	2	0	1	0
Desulfobacterales_Desulfosarcinaceae	BL5_bin14_Desulfosarcinaceae	0	2	0	0	0	0	0	0	0	2	0	0	0	1	0	1	0	5	1	1	0	0	0
Desulfobacterales_BuS5	SF_100_bin76_Desulfobacterales_BuS5	0	0	2	0	0	0	0	0	1	0	0	0	0	0	0	1	0	2	0	1	0	0	1
Desulfobacterales_BuS5	SG_225_bin.51_Desulfobacterales_BuS5	0	0	2	0	0	0	0	0	0	0	0	0	0	0	0	0	0	2	0	2	0	0	0
Desulfobacterales_BuS5	SG_975_bin.35_Desulfobacterales_BuS5	0	0	2	0	0	0	0	0	0	0	0	0	0	0	0	0	0	1	0	2	0	0	1
Desulfobacterales	Sva_acohol_bin.34_Desulfobacterales	0	2	0	0	0	0	0	0	0	0	0	0	0	2	0	6	0	1	2	1	0	0	0
Desulfobacterales_Desulfosarcinaceae_Desulfosarcina	Hel50_75_bin.69_Desulfosarcina	0	3	0	0	0	0	0	0	0	0	0	0	1	1	0	3	0	7	0	0	0	0	1
Citation: Sondergaard, D., C. N. Pedersen and C. Greening (2016). HydDB: A web tool for hydrogenase classification and analysis. Sci Rep 6: 34212.
